# Supplementary material for: Thyrotoxic Myopathy with Nonspecific Ophthalmopathy in a Two-Year-Old Child: Case Report and Literature Review
Source: J Clin Med. 2024 Oct 17;13(20):6180. doi: 10.3390/jcm13206180 (PMC11508943; doi:10.3390/jcm13206180)
Supplement: Supplementary file 1 [file jcm-13-06180-s001.zip]

Archive with 1 entries (1 files):
- Gower' sign.MOV
